# Supplementary material for: Development and validation of a questionnaire assessing pharmacists' knowledge and practice towards antimicrobial stewardship in oncology care
Source: PLoS One. 2025 May 23;20(5):e0321551. doi: 10.1371/journal.pone.0321551 (PMC12101630; doi:10.1371/journal.pone.0321551)
Supplement: S2 File — (ZIP) [file pone.0321551.s002.zip]

Archive with 5 entries (5 files):
- Individual.xlsx
- print_release.pdf
- Replace New.xlsx
- Respond.xlsx
- Updated.sav
