# Supplementary material for: Development and validation of a questionnaire assessing pharmacists' knowledge and practice towards antimicrobial stewardship in oncology care
Source: PLoS One. 2025 May 23;20(5):e0321551. doi: 10.1371/journal.pone.0321551 (PMC12101630; doi:10.1371/journal.pone.0321551)
Supplement: S2 File — (ZIP) [file pone.0321551.s002.zip › Individual.xlsx]

## Sheet: Sheet
Respondent ID	Collector ID	Start Date	End Date	IP Address	Email Address	First Name	Last Name	Custom Data 1	Do you agree to participate in this study?	Age	Gender	My qualification in pharmacy is ____.		I graduated from a ____ university.	I am a _____ pharmacist.	I have been working as a pharmacist for _____ years.	I’m currently working as a ____ pharmacist.		Antimicrobial stewardship (AMS) is associated with increased mortality rate, morbidity rate and healthcare cost.	AMS in oncology only involves pharmacists.	AMS helps to promote the appropriate use of antimicrobials and preserve them for the future.	AMS should only be implemented in tertiary hospitals.	When the source of an infection is unclear, there should be an antimicrobial “time-out” after 24 hours of empirical therapy to evaluate the need for ongoing antimicrobial treatment.	AMS was only implemented to reduce abuse and misuse of antimicrobials.	AMS are able to reduce antimicrobial therapy duration only.	Decreasing the emergence, selection and spread of antimicrobial resistance (AMR) by optimising antimicrobial use is the primary goal of AMS.	Pharmacists serve as the first point of contact for viral respiratory tract infections where inappropriate use of antibiotics are commonly seen.	Pharmacists are drug experts in which their knowledge can be used to rationalise antibiotic use and prevent the emergence of AMR.	Only pharmacists with formal training in infectious disease can promote AMS.	Majority of ambulatory patients were prescribed broad-spectrum antibiotics unnecessarily.	AMR only occurs as a result of self-medication.	Over usage of antimicrobials will lead not only to AMR but also fungal and virus resistance.	Inappropriate usage of antimicrobials will not lead to an increasing rate of multidrug resistant organisms and disruption of healthy microbiomes.	Poor hand hygiene is the main contributing factor of AMR.	Lack of proper identification of causative pathogens leads to the misuse of antimicrobials.	Cancer patients are at higher likelihood of developing antibiotic resistance through selection pressure due to needing multi-drug regimens to treat ongoing/multiple infections.	Antimicrobial therapy prescribed in oncology patients is always considered appropriate and concordant with guidelines.	Use of treatment protocols to promote compliance with local and national guidelines are easy to effectively implement in cancer patients to improve appropriate antimicrobial prescribing.	Clinical guidelines are developed to focus on the approach towards febrile neutropenia, antifungal prophylaxis in neutropenia as well as CMV treatment and prophylaxis.	Clinical guidelines help to reduce prolonged antibiotic or antifungal therapy without impacting clinical outcome.	Guidelines for clinical practices are recommended to be developed collaboratively by an infectious disease physician (ID) and a pharmacist with ID training to ensure comprehensive expertise.	Cancer patients are less prone to infection and therefore timely administration of a right antimicrobial is not required.	Prolonged episodes of neutropenia and repeated courses of immunosuppressive agents do not diminish the susceptibility of cancer patients to infections.	Cancer patients have a lower mortality rate from a fatal infection than a person without cancer.	In patients who have developed antibiotic resistance, chemotherapy encourages microbe evolution and mutant bacteria emergence.	Intravenous to oral de-escalation strategy is not a main consideration for infection control in oncology patients.	Infections can compromise patients’ treatment outcomes in the oncology care and delay chemotherapy treatment.	Antibiotic usage will alter gut microbiome leading to dysbiosis which predispose patients to increased risk of infection including cancer.	In patients with cancer, formulary management should include the evaluation of agents used in antibacterial prophylaxis during neutropenia associated with cytotoxic chemotherapy.
									Response	Open-Ended Response	Response	Response	Other (please specify)	Response	Response	Open-Ended Response	Response	Other (please specify)	Response	Response	Response	Response	Response	Response	Response	Response	Response	Response	Response	Response	Response	Response	Response	Response	Response	Response	Response	Response	Response	Response	Response	Response	Response	Response	Response	Response	Response	Response	Response
114594475727	430350585	2024-05-07 10:19:09	2024-05-07 10:36:33	115.164.73.136					Yes	28	Female	Bachelor's degree		Private	Fully registered	4	Other (please specify)	Locum/Retail	Unsure	No	Yes	Yes	Yes	Unsure	Yes	Yes	Yes	Yes	Yes	Yes	Yes	Yes	No	Yes	Yes	Yes	Unsure	Unsure	Yes	Yes	Yes	Unsure	Yes	Yes	Unsure	Unsure	Yes	Unsure	Yes
114578254577	430350585	2024-04-16 15:26:33	2024-04-16 16:00:45	60.53.82.113					Yes	30	Male	Bachelor's degree		Private	Fully registered	7	Inpatient		Yes	No	Yes	No	No	No	No	Yes	No	Yes	No	Yes	No	No	Yes	No	Yes	Yes	No	Yes	Yes	Yes	Yes	No	No	No	No	No	Yes	Yes	Yes
114571975894	430350585	2024-04-08 10:36:41	2024-04-08 11:06:34	49.124.204.50					Yes	32	Female	Bachelor's degree		Government	Fully registered	7	Inpatient		No	No	Yes	No	No	No	No	Yes	Unsure	Yes	No	Unsure	No	Yes	No	No	Yes	No	No	Unsure	Yes	Yes	Yes	No	No	Unsure	Unsure	No	Unsure	Unsure	Yes
114571625116	430350585	2024-04-07 15:13:11	2024-04-07 15:25:55	113.211.208.192					Yes	32	Male	Master degree		Private	Fully registered	7	Other (please specify)	Oncology	No	No	Yes	No	Yes	No	No	Yes	Yes	Yes	No	Yes	No	Yes	Yes	No	Yes	Yes	No	Yes	Yes	Yes	Yes	No	No	No	Yes	No	Yes	Yes	Yes
114571590673	430350585	2024-04-07 11:45:49	2024-04-07 13:22:02	49.124.204.50					Yes	29	Female	Bachelor's degree		Government	Fully registered	5	Other (please specify)	Outpatient, inpatient and AMS	No	No	Yes	Yes	No	No	No	Yes	Unsure	Unsure	Unsure	Yes	No	Yes	No	No	Yes	Yes	No	No	No	Yes	Yes	No	No	No	Yes	No	Yes	Yes	Yes
114570618008	430350585	2024-04-05 21:16:29	2024-04-05 21:28:52	210.187.205.151					Yes	28	Male	Bachelor's degree		Private	Fully registered	5	Ward		No	No	Yes	Yes	No	No	No	Yes	No	Yes	No	Yes	No	Yes	No	No	Yes	No	No	Yes	Yes	Yes	Yes	No	Yes	No	No	Yes	Yes	Yes	Yes
114570438490	430350585	2024-04-05 15:49:46	2024-04-05 15:50:08	175.139.145.169					No
114570362645	430350585	2024-04-05 12:55:52	2024-04-05 13:40:33	192.228.254.157					Yes	34	Female	Master degree		Private	Fully registered	12	Ward		No	No	Yes	No	No	No	No	Yes	No	Yes	No	Yes	No	Yes	No	Yes	Yes	Yes	No	Yes	Yes	Yes	Yes	No	Yes	No	No	No	Yes	No	Yes
114570347812	430350585	2024-04-05 12:16:14	2024-04-05 12:37:35	115.132.49.178					Yes	32	Female	Master degree		Private	Fully registered	8	Other (please specify)	Nuclear	Yes	No	Yes	Yes	Yes	No	No	Yes	Yes	Yes	No	Yes	No	Yes	No	No	Yes	Yes	Yes	Yes	Yes	Yes	Yes	No	No	No	No	No	Yes	Yes	Yes
114570329008	430350585	2024-04-05 11:27:09	2024-04-05 11:40:01	175.139.176.54					Yes	32	Female	Bachelor's degree		Private	Fully registered	11	Inpatient		No	No	Yes	No	Unsure	No	No	Yes	Unsure	Yes	No	Yes	Yes	No	Yes	No	Yes	Yes	Unsure	Unsure	Yes	Unsure	Yes	No	No	No	Unsure	No	Yes	Yes	Yes
114569971564	430350585	2024-04-05 02:21:41	2024-04-05 02:24:29	169.224.0.4					Yes	30	Male	Bachelor's degree		Government	Fully registered	6	Outpatient		Yes	Unsure	Unsure	No	Yes	Yes	Yes	Yes	Yes	Yes	Yes	Yes	Unsure	Unsure	Unsure	Unsure	Yes	Yes	Yes	Yes	Yes	Yes	Yes	Yes	Yes	No	Unsure	Unsure	Yes	Yes	Yes
114569968388	430350585	2024-04-05 02:18:35	2024-04-05 02:21:34	169.224.0.4					Yes	25	Female	Bachelor's degree		Private	Fully registered	2	Outpatient		Unsure	Unsure	Yes	Yes	Yes	Yes	No	Yes	Yes	Yes	Unsure	Yes	Unsure	Yes	Yes	Yes	Yes	Yes	Yes	No	Yes	Yes	Yes	Yes	Yes	Yes	Yes	Yes	Unsure	Unsure	Yes
114569961603	430350585	2024-04-05 02:11:51	2024-04-05 02:16:03	169.224.0.4					Yes	27	Male	Bachelor's degree		Private	Fully registered	3	Inpatient		Yes	Yes	Unsure	Unsure	Yes	Yes	Unsure	Unsure	Unsure	Yes	Yes	No	No	Yes	Yes	Yes	Yes	Yes	No	Yes	Yes	Yes	Yes	Yes	Yes	Yes	Yes	Yes	Unsure	Unsure	Yes
114569945416	430350585	2024-04-05 01:57:52	2024-04-05 02:02:18	169.224.0.4					Yes	28	Female	Bachelor's degree		Private	Fully registered	5	Inpatient		Yes	Yes	Unsure	Unsure	Yes	No	Yes	Yes	Unsure	Yes	Yes	Yes	Yes	Yes	Yes	Yes	Yes	Yes	Yes	Unsure	Unsure	Yes	Yes	Yes	Yes	No	Unsure	No	Yes	Yes	Yes
114569942160	430350585	2024-04-05 01:54:06	2024-04-05 01:56:51	169.224.0.4					Yes	34	Male	Bachelor's degree		Private	Fully registered	10	Inpatient		Yes	Yes	Yes	Unsure	Yes	Yes	Yes	Yes	Yes	Unsure	Unsure	Yes	Yes	Yes	Unsure	Unsure	Yes	Yes	Yes	Yes	Yes	Yes	Yes	Yes	Yes	Yes	Yes	Yes	Yes	Yes	Yes
114569930838	430350585	2024-04-05 01:40:41	2024-04-05 01:51:37	169.224.0.4					Yes	40	Male	Bachelor's degree		Government	Fully registered	19	Ward		Yes	Yes	Unsure	Yes	Yes	Yes	No	Yes	Yes	Yes	Yes	Yes	Unsure	Yes	Yes	Yes	Yes	Yes	Yes	No	Yes	Yes	Yes	Yes	Yes	Yes	Yes	Yes	Yes	Yes	No
114569913239	430350585	2024-04-05 01:17:33	2024-04-05 01:24:45	169.224.0.4					Yes	25	Female	Bachelor's degree		Private	Fully registered	3	Inpatient		Yes	Unsure	Yes	Yes	Unsure	Yes	No	No	Yes	Yes	Yes	Yes	Yes	No	Unsure	Yes	Yes	Yes	Unsure	Yes	Unsure	Yes	Yes	Yes	Yes	No	Unsure	Yes	Yes	Yes	Yes
114569803119	430350585	2024-04-04 23:17:37	2024-04-04 23:24:47	169.224.0.4					Yes	24	Male	Bachelor's degree		Private	Fully registered	2	Outpatient		No	Unsure	Yes	Unsure	Unsure	Yes	Yes	Yes	Yes	Yes	Yes	Unsure	Unsure	No	Yes	Yes	Yes	Yes	Unsure	Yes	Yes	Yes	No	Unsure	Unsure	Unsure	No	Yes	Yes	Yes	Yes
114569798861	430350585	2024-04-04 23:13:28	2024-04-04 23:17:24	169.224.0.4					Yes	41	Female	Master degree		Government	Fully registered	18	Inpatient		Yes	Yes	Unsure	Yes	Unsure	Yes	Yes	No	Yes	Yes	Unsure	Unsure	Yes	Yes	Yes	Unsure	Yes	Yes	Unsure	Unsure	Yes	Yes	No	Yes	Yes	Yes	Yes	Yes	Unsure	Yes	Unsure
114569791269	430350585	2024-04-04 23:06:14	2024-04-04 23:11:17	169.224.0.4					Yes	23	Female	Bachelor's degree		Private	Fully registered	1	Ward		Yes	Yes	No	Yes	Unsure	Unsure	Yes	Yes	Unsure	Unsure	Yes	Yes	Yes	Yes	Yes	Yes	Unsure	No	Yes	Unsure	Unsure	Yes	Yes	Yes	Yes	Yes	Yes	Yes	No	Unsure	Yes
114569787252	430350585	2024-04-04 23:02:32	2024-04-04 23:06:04	169.224.0.4					Yes	30	Female	Bachelor's degree		Private	Fully registered	7	Inpatient		Unsure	Unsure	Yes	Yes	No	No	Yes	Yes	Unsure	Yes	Yes	Yes	Yes	Unsure	Unsure	Yes	Yes	Yes	No	Unsure	Yes	Yes	Yes	Yes	No	Unsure	Yes	Yes	Yes	Yes	Yes
114569754776	430350585	2024-04-04 22:30:25	2024-04-04 22:35:56	169.224.0.4					Yes	36	Female	Bachelor's degree		Government	Fully registered	11	Inpatient		Yes	Yes	Unsure	No	Unsure	Yes	Yes	Yes	No	No	Yes	Unsure	Unsure	Unsure	Unsure	Unsure	Yes	Yes	No	Yes	Yes	Unsure	Unsure	Yes	Yes	No	No	Unsure	Yes	Yes	Yes
114569750128	430350585	2024-04-04 22:25:31	2024-04-04 22:28:49	169.224.0.4					Yes	26	Male	Bachelor's degree		Government	Fully registered	4	Ward		Unsure	No	Yes	Yes	Unsure	Yes	Yes	No	No	Unsure	Yes	Yes	Yes	Unsure	No	Yes	No	Yes	Unsure	Yes	Yes	Yes	Unsure	No	Yes	Yes	Yes	Unsure	No	Unsure	Yes
114569586815	430350585	2024-04-04 18:43:55	2024-04-04 19:06:05	169.224.0.4					Yes	29	Female	Bachelor's degree		Government	Fully registered	5	Ward		No	Yes	No	Yes	No	Unsure	Unsure	Yes	No	No	No	Yes	Yes	Yes	Yes	No	Yes	No	Unsure	No	Yes	Yes	No	Yes	Yes	No	No	Unsure	Yes	Yes	No
114569576381	430350585	2024-04-04 18:30:07	2024-04-04 18:43:44	169.224.0.4					Yes	37	Male	Master degree		Government	Fully registered	14	Ward		Yes	Yes	Yes	Yes	Yes	No	No	Yes	Yes	Yes	Unsure	Yes	No	Yes	No	No	Yes	Yes	Unsure	Yes	Yes	Unsure	Yes	No	No	Yes	Yes	Unsure	Yes	Yes	Yes
114569442324	430350585	2024-04-04 14:17:11	2024-04-04 14:22:25	169.224.0.4					Yes	26	Male	Bachelor's degree		Government	Fully registered	4	Outpatient		Yes	No	Yes	Yes	Yes	Yes	No	Yes	Yes	Yes	Unsure	Yes	Yes	Yes	No	Yes	Yes	Yes	Yes	Yes	Unsure	Yes	Yes	No	No	No	Yes	No	Yes	Yes	Yes
114569381413	430350585	2024-04-04 11:35:42	2024-04-04 11:57:45	169.224.0.4					Yes	31	Female	Bachelor's degree		Government	Fully registered	9	Inpatient		No	No	Yes	No	Yes	No	No	Yes	Unsure	Yes	No	Yes	Yes	Yes	No	Yes	Yes	Yes	Unsure	Yes	Yes	Yes	Yes	No	No	Unsure	Yes	No	Yes	Yes	Yes
114569375636	430350585	2024-04-04 11:29:38	2024-04-04 11:35:15	169.224.0.4					Yes	33	Female	Master degree		Government	Fully registered	10	Inpatient		Unsure	Yes	Yes	Unsure	Yes	Yes	Yes	Yes	Yes	Yes	Yes	Unsure	Yes	Yes	Yes	Yes	Yes	Yes	Yes	Yes	Yes	Yes	Yes	No	No	Yes	Yes	Yes	Yes	No	No
114568428069	430350585	2024-04-03 12:18:55	2024-04-03 12:33:23	175.139.232.33					Yes	36	Female	Bachelor's degree		Government	Fully registered	11	Ward		Yes	Yes	Yes	No	Yes	No	No	Yes	No	Yes	No	Unsure	No	Yes	No	Yes	Yes	Yes	No	Yes	Yes	Yes	Yes	No	No	No	Yes	No	Yes	No	Yes
114567557778	430350585	2024-04-02 15:01:44	2024-04-02 15:27:54	175.139.149.169					Yes	43	Female	Master degree		Private	Fully registered	18	Inpatient		No	No	Yes	No	No	No	No	Yes	Yes	Yes	Yes	Yes	No	No	No	Yes	Yes	Yes	Unsure	Yes	Yes	Yes	Yes	No	Yes	No	Yes	Unsure	Yes	Unsure	Yes
114567147194	430350585	2024-04-02 01:48:40	2024-04-02 01:56:00	169.224.3.239					Yes	35	Female	Bachelor's degree		Private	Fully registered	14	Inpatient		Yes	No	Yes	Unsure	Yes	Yes	No	Yes	Yes	Yes	Yes	Unsure	Yes	Yes	Yes	Yes	Yes	Yes	Yes	Yes	Yes	Yes	Yes	No	Unsure	No	Yes	Yes	Yes	No	Yes
114567131733	430350585	2024-04-02 01:17:26	2024-04-02 01:31:52	169.224.3.239					Yes	26	Male	Bachelor's degree		Private	Fully registered	4	Inpatient		Unsure	Yes	Yes	No	Yes	Unsure	No	Yes	Yes	Yes	No	No	Yes	No	Yes	Yes	Yes	No	No	Yes	Unsure	Yes	No	Yes	No	No	Yes	Yes	Yes	No	Unsure
114567117855	430350585	2024-04-02 01:07:09	2024-04-02 01:17:15	169.224.3.239					Yes	34	Male	Bachelor's degree		Private	Fully registered	10	Inpatient		Yes	No	Yes	No	Unsure	Yes	No	Yes	Yes	Yes	Yes	No	Yes	Yes	Yes	Yes	Yes	Yes	Yes	Yes	Yes	No	Yes	Yes	Yes	No	No	Yes	Yes	Yes	Yes
114567113904	430350585	2024-04-02 01:01:51	2024-04-02 01:06:49	169.224.3.239					Yes	24	Female	Bachelor's degree		Private	Fully registered	4	Inpatient		Yes	Unsure	Yes	No	Yes	Yes	No	Yes	Yes	Yes	Unsure	Yes	No	Unsure	Yes	Unsure	Yes	Yes	Unsure	Yes	Yes	Yes	Yes	No	No	No	Unsure	No	Yes	Yes	Yes
114567105359	430350585	2024-04-02 00:49:28	2024-04-02 00:58:12	169.224.3.239					Yes	27	Male	Bachelor's degree		Private	Fully registered	4	Inpatient		No	Yes	No	Yes	No	Unsure	Unsure	Yes	No	No	No	Yes	Yes	Yes	Yes	No	Yes	No	Unsure	No	Yes	Yes	No	Yes	Yes	No	No	Unsure	Yes	Yes	No
114567090621	430350585	2024-04-02 00:25:07	2024-04-02 00:43:02	169.224.3.239					Yes	38	Female	Master degree		Government	Fully registered	15	Ward		Yes	Yes	Yes	Yes	Yes	No	No	Yes	Yes	Yes	Unsure	Yes	No	Yes	No	No	Yes	Yes	Unsure	Yes	Yes	Unsure	Yes	No	No	Yes	Yes	Unsure	Yes	Yes	Yes
114567083088	430350585	2024-04-02 00:17:48	2024-04-02 00:24:57	169.224.3.239					Yes	25	Female	Bachelor's degree		Private	Fully registered	3	Outpatient		Yes	No	Yes	Yes	Yes	Yes	No	Yes	Yes	Yes	Yes	Unsure	Yes	Yes	No	Yes	Yes	Yes	Yes	Yes	Unsure	Yes	Yes	No	No	No	Yes	No	Yes	Yes	Yes
114567072424	430350585	2024-04-02 00:04:02	2024-04-02 00:11:11	169.224.3.239					Yes	34	Male	Bachelor's degree		Private	Fully registered	9	Inpatient		No	No	Yes	No	Yes	No	No	Yes	No	Yes	No	Yes	Yes	Yes	No	No	Yes	Yes	Unsure	Yes	Yes	Yes	Yes	No	No	Unsure	Yes	No	Yes	Yes	No
114566997251	430350585	2024-04-01 22:28:01	2024-04-01 22:35:11	169.224.3.239					Yes	33	Male	Bachelor's degree		Private	Fully registered	10	Inpatient		Unsure	Yes	Yes	Yes	Yes	Yes	Yes	Yes	Yes	Yes	Yes	Unsure	Yes	Yes	Yes	Yes	Yes	Yes	Yes	Yes	Yes	Yes	Yes	No	Unsure	Yes	Yes	Yes	Yes	No	No
114566319979	430350585	2024-03-31 09:35:51	2024-03-31 09:45:58	115.134.105.99					Yes	37	Female	Bachelor's degree		Government	Fully registered	14	Other (please specify)	cdr	No	No	Yes	No	Unsure	Yes	No	Yes	Yes	Yes	No	Yes	Yes	No	No	Yes	Yes	No	Yes	Yes	Yes	No	Yes	No	No	No	Unsure	No	Yes	No	Unsure
114564311734	430350585	2024-03-28 19:52:07	2024-03-28 20:07:33	113.211.104.62					Yes	25	Female	Bachelor's degree		Private	Provisionally registered	1	Outpatient		Yes	No	Yes	No	Yes	No	No	Yes	Yes	Yes	No	Unsure	No	Unsure	No	No	Yes	Yes	Yes	Yes	Unsure	Yes	Yes	No	Yes	Unsure	Unsure	No	Yes	Unsure	Yes
114563046775	430350585	2024-03-27 10:20:17	2024-03-27 10:29:12	175.143.70.213					Yes	35	Male	Bachelor's degree		Private	Fully registered	14	Other (please specify)	Logistics / Stor	No	No	Yes	No	Unsure	Unsure	No	Yes	Yes	Yes	No	Unsure	No	Yes	Yes	No	Yes	Unsure	Unsure	Yes	Yes	Yes	Yes	No	Yes	No	No	Unsure	Yes	Yes	Yes
114562138637	430350585	2024-03-26 10:51:48	2024-03-26 11:50:46	175.137.234.157					Yes	36	Female	Bachelor's degree		Government	Fully registered	13	Outpatient		No	No	Yes	No	Yes	Yes	No	Yes	Unsure	Yes	No	Unsure	No	Yes	Yes	No	Yes	Yes	Unsure	Yes	Unsure	Yes	Yes	No	No	Unsure	Yes	No	Yes	Yes	Yes
114562141880	430350585	2024-03-26 11:00:54	2024-03-26 11:08:40	103.101.255.2					Yes	45	Female	Master degree		Private	Fully registered	25	Other (please specify)	drug info	No	No	Yes	No	No	No	No	Yes	Yes	Yes	No	Yes	No	Yes	No	No	Yes	Yes	No	Yes	Yes	No	Yes	No	No	No	Yes	No	Yes	Yes	Yes
114562093961	430350585	2024-03-26 09:09:26	2024-03-26 09:43:30	175.137.234.157					Yes	36	Female	Bachelor's degree		Private	Fully registered	13	Other (please specify)	Drug Information Services	No	No	Yes	No	No	No	No	Yes	Yes	Yes	No	Yes	No	Yes	No	No	Yes	Yes	No	Yes	Yes	Yes	Yes	No	Yes	No	Yes	Unsure	Yes	Yes	Yes
114562087209	430350585	2024-03-26 08:55:59	2024-03-26 09:35:05	175.137.236.41					Yes	49	Female	Master degree		Government	Fully registered	24	Outpatient		No	No	Yes	No	Yes	No	No	Yes	No	Yes	No	Unsure	No	Yes	No	Unsure	Yes	Yes	Unsure	Yes	Yes	Yes	Yes	No	No	No	Unsure	Unsure	Unsure	Yes	Yes
114562091998	430350585	2024-03-26 09:03:49	2024-03-26 09:16:50	175.139.149.169					Yes	28	Female	Bachelor's degree		Government	Fully registered	5	Outpatient		Yes	No	Yes	No	Yes	No	No	Yes	Yes	Yes	No	Yes	No	Yes	No	Yes	Yes	Yes	Unsure	Yes	Yes	Yes	Yes	No	No	No	Yes	No	Yes	Yes	Yes
114562092482	430350585	2024-03-26 09:01:02	2024-03-26 09:15:51	110.159.236.232					Yes	36	Female	Master degree		Government	Fully registered	13	Other (please specify)	PRIC	Yes	No	Yes	No	Unsure	Yes	No	Yes	No	Yes	Yes	Unsure	Unsure	Yes	Yes	Yes	Unsure	Yes	Unsure	Yes	Unsure	Yes	No	No	Unsure	No	Unsure	Unsure	Yes	Unsure	Unsure
114562064370	430350585	2024-03-26 08:10:24	2024-03-26 08:26:39	175.139.232.69					Yes	43	Female	Master degree		Government	Fully registered	19	Ward		No	No	Yes	No	Yes	No	No	Yes	Yes	Yes	No	Yes	No	No	No	No	Yes	Yes	No	Yes	Yes	Yes	Yes	No	No	No	Yes	No	Yes	Yes	Yes
114562061881	430350585	2024-03-26 08:01:58	2024-03-26 08:25:37	183.171.66.20					Yes	36	Female	Other (please specify)	10	Private	Fully registered	12	Inpatient		No	Yes	Yes	No	Yes	No	No	Yes	Unsure	Yes	No	Yes	No	Yes	No	Yes	Yes	Yes	No	Yes	Yes	Yes	Yes	No	No	No	Yes	Unsure	Yes	Yes	Yes
114554776847	430350585	2024-03-16 23:00:49	2024-03-16 23:17:44	175.143.215.3					Yes	24	Female	Bachelor's degree		Private	Provisionally registered	10 months	Other (please specify)	PRP	No	No	Yes	No	Yes	No	No	Yes	Yes	Yes	No	Yes	No	Yes	No	No	Yes	Yes	No	Yes	Yes	Yes	Yes	No	No	No	Yes	No	Yes	Yes	Yes
114553801648	430350585	2024-03-15 18:24:32	2024-03-15 18:57:51	182.173.75.82					Yes	23	Male	Bachelor's degree		Private	Provisionally registered	<1 year	Inpatient		No	No	Yes	No	No	No	Yes	Yes	No	Yes	No	Unsure	No	No	No	No	Yes	Yes	No	Unsure	Yes	Yes	Yes	No	No	No	Yes	No	Yes	Unsure	Unsure
114553662597	430350585	2024-03-15 14:24:19	2024-03-15 14:48:48	1.9.150.132					Yes	34	Male	Bachelor's degree		Government	Fully registered	11	Ward		No	No	Yes	No	Yes	No	No	Yes	No	Yes	No	Yes	No	No	No	Yes	Yes	Yes	No	No	Yes	Yes	Yes	No	No	No	No	No	Yes	Yes	Yes
[truncated: 75 more columns]
