# Supplementary material for: Development and validation of a questionnaire assessing pharmacists' knowledge and practice towards antimicrobial stewardship in oncology care
Source: PLoS One. 2025 May 23;20(5):e0321551. doi: 10.1371/journal.pone.0321551 (PMC12101630; doi:10.1371/journal.pone.0321551)
Supplement: S2 File — (ZIP) [file pone.0321551.s002.zip › Replace New.xlsx]

## Sheet: Replace New
q0009	q0010	q0011	q0012	q0013	q0014	q0015	q0016	q0017	q0018	q0019	q0020	q0021	q0022	q0023	q0024	q0025	q0026	q0027	q0028	q0029	q0030	q0031	q0032	q0033	q0034	q0035	q0036	q0037	q0038	q0039	q0040	q0041	q0042	q0043	q0044	q0045	q0046	q0047	q0048	q0049	q0050	q0051	q0052	q0053	q0054	q0055	q0056	q0057	q0058
2	2	1	1	1	2	1	1	1	1	1	1	1	1	2	1	1	1	2	2	1	1	1	2	1	1	2	2	1	2	1	1	2	1	1	2	2	2	1	1	2	2	2	2	2	2	2	2	2	2
1	2	1	2	2	2	2	1	2	1	2	1	2	2	1	2	1	1	2	1	1	1	1	2	2	2	2	2	1	1	1	2	2	1	1	1	1	1	1	1	2	2	1	2	2	1	1	1	1	1
2	2	1	2	2	2	2	1	2	1	2	2	2	1	2	2	1	2	2	2	1	1	1	2	2	2	2	2	2	2	1	2	2	2	1	2	2	2	2	2	2	2	1	1	2	1	2	2	2	1
2	2	1	2	1	2	2	1	1	1	2	1	2	1	1	2	1	1	2	1	1	1	1	2	2	2	1	2	1	1	1	2	2	1	1	2	2	1	2	2	2	2	1	1	2	1	1	2	1	1
2	2	1	1	2	2	2	1	2	2	2	1	2	1	2	2	1	1	2	2	2	1	1	2	2	2	1	2	1	1	1	2	2	1	1	2	1	1	1	2	1	2	2	1	2	1	2	2	2	2
2	2	1	1	2	2	2	1	2	1	2	1	2	1	2	2	1	2	2	1	1	1	1	2	1	2	2	1	1	1	1	1	2	1	1	2	2	1	1	1	2	2	1	1	2	1	1	2	1	1
2	2	1	2	2	2	2	1	2	1	2	1	2	1	2	1	1	1	2	1	1	1	1	2	1	2	2	2	1	2	1	2	2	1	1	2	2	2	2	2	2	2	2	2	2	2	2	2	2	2
1	2	1	1	1	2	2	1	1	1	2	1	2	1	2	2	1	1	1	1	1	1	1	2	2	2	2	2	1	1	1	2	1	1	1	1	2	2	1	2	2	1	1	1	1	1	1	1	1	1
2	2	1	2	2	2	2	1	2	1	2	1	1	2	1	2	1	1	2	2	1	2	1	2	2	2	2	2	1	1	1	2	2	1	1	2	2	2	2	2	2	2	2	1	2	1	2	2	2	1
1	2	2	2	1	1	1	1	1	1	1	1	2	2	2	2	1	1	1	1	1	1	1	1	1	2	2	2	1	1	1	1	2	2	1	1	1	1	2	1	1	1	2	1	1	1	1	2	2	2
2	2	1	1	1	1	2	1	1	1	2	1	2	1	1	1	1	1	1	2	1	1	1	1	1	1	1	1	2	2	1	1	1	1	1	1	1	2	2	2	2	1	1	1	1	1	1	1	1	1
1	1	2	2	1	1	2	2	2	1	1	2	2	1	1	1	1	1	2	1	1	1	1	1	1	1	1	1	2	2	1	1	1	1	1	1	1	1	2	2	2	1	1	2	1	1	1	1	2	1
1	1	2	2	1	2	1	1	2	1	1	1	1	1	1	1	1	1	1	2	2	1	1	1	1	2	2	2	1	1	1	1	2	2	1	1	1	1	1	1	2	1	1	1	1	1	2	1	1	1
1	1	1	2	1	1	1	1	1	2	2	1	1	1	2	2	1	1	1	1	1	1	1	1	1	1	1	1	1	1	1	1	1	1	1	2	2	2	2	1	1	1	2	2	1	1	1	1	1	2
1	1	2	1	1	1	2	1	1	1	1	1	2	1	1	1	1	1	1	2	1	1	1	1	1	1	1	1	1	1	2	1	2	1	1	1	2	2	1	1	2	1	2	2	2	1	1	1	1	1
1	2	1	1	2	1	2	2	1	1	1	1	1	2	2	1	1	1	2	1	2	1	1	1	1	2	2	1	1	1	1	1	1	1	2	2	1	1	1	1	2	1	1	1	1	1	1	1	2	2
2	2	1	2	2	1	1	1	1	1	1	2	2	2	1	1	1	1	2	1	1	1	2	2	2	2	2	1	1	1	1	2	2	1	1	1	1	1	2	2	1	1	1	2	2	2	1	1	1	1
1	1	2	1	2	1	1	2	1	1	2	2	1	1	1	2	1	1	2	2	1	1	2	1	1	1	1	1	2	1	2	1	1	1	1	1	1	1	2	2	1	1	1	1	2	2	1	1	1	1
1	1	2	1	2	2	1	1	2	2	1	1	1	1	1	1	2	2	1	2	2	1	1	1	1	1	1	1	2	2	1	1	1	1	2	2	1	1	1	1	1	2	2	1	1	1	1	1	1	1
2	2	1	1	2	2	1	1	2	1	1	1	1	2	2	1	1	1	2	2	1	1	1	1	2	2	1	1	1	1	1	2	2	1	1	1	1	2	2	1	2	2	1	1	1	2	2	2	1	1
1	1	2	2	2	1	1	1	2	2	1	2	2	2	2	2	1	1	2	1	1	2	2	1	1	2	2	2	1	1	1	1	2	2	2	1	1	2	2	1	1	2	2	1	2	1	1	1	1	1
2	2	1	1	2	1	1	2	2	2	1	1	1	2	2	1	2	1	2	1	1	1	2	2	1	1	1	2	2	2	1	1	1	1	1	2	2	1	1	2	2	2	2	1	1	1	1	1	1	1
2	1	2	1	2	2	2	1	2	2	2	1	1	1	1	2	1	2	2	2	1	1	2	1	1	2	2	2	1	1	2	2	1	2	1	2	1	2	1	1	1	2	2	1	2	2	1	1	2	1
1	1	1	1	1	2	2	1	1	1	2	1	2	1	2	2	1	1	2	1	1	2	1	2	2	1	1	2	1	1	1	2	2	1	1	1	1	1	2	1	1	2	2	1	2	1	2	2	2	1
1	2	1	1	1	1	2	1	1	1	2	1	1	1	2	1	1	1	1	1	2	1	1	2	2	2	1	2	1	1	1	2	2	1	2	2	2	1	1	2	1	1	1	1	2	1	1	1	2	2
2	2	1	2	1	2	2	1	2	1	2	1	1	1	2	1	1	1	2	1	1	1	1	2	2	2	1	2	1	1	1	2	2	1	1	2	1	1	1	2	1	2	1	1	1	1	1	1	1	2
2	1	1	2	1	1	1	1	1	1	1	2	1	1	1	1	1	1	1	1	1	1	1	2	2	1	1	1	1	2	2	2	1	1	1	1	2	2	2	1	2	2	2	1	2	2	2	1	1	1
1	1	1	2	1	2	2	1	2	1	2	2	2	1	2	1	1	1	2	1	1	1	1	2	2	2	1	2	1	2	1	2	2	1	1	2	1	1	1	1	2	2	1	2	2	1	1	1	1	1
2	2	1	2	2	2	2	1	1	1	1	1	2	2	2	1	1	1	2	1	1	1	1	2	1	2	1	2	1	2	1	2	2	1	1	2	2	1	1	2	2	2	2	2	2	1	1	1	1	2
1	2	1	2	1	1	2	1	1	1	1	2	1	1	1	1	1	1	1	1	1	1	1	2	2	2	1	1	1	2	1	2	1	1	1	2	1	1	2	2	1	1	1	2	1	2	2	1	1	1
2	1	1	2	1	2	2	1	1	1	2	2	1	2	1	1	1	2	2	1	2	1	2	1	2	2	1	1	1	2	2	1	1	2	2	2	1	1	2	1	1	2	2	1	2	1	2	1	1	1
1	2	1	2	2	1	2	1	1	1	1	2	1	1	1	1	1	1	1	1	1	2	1	1	1	2	2	1	1	1	1	1	2	1	1	2	2	1	2	2	1	2	1	1	2	1	1	1	2	2
1	2	1	2	1	1	2	1	1	1	2	1	2	2	1	2	1	1	2	1	1	1	1	2	2	2	2	2	1	1	1	1	2	1	1	2	2	1	1	1	2	2	1	1	2	1	1	2	1	1
2	1	2	1	2	2	2	1	2	2	2	1	1	1	1	2	1	2	2	2	1	1	2	1	1	2	2	2	1	1	2	2	1	2	1	2	1	2	1	1	1	2	2	1	2	2	1	1	2	1
1	1	1	1	1	2	2	1	1	1	2	1	2	1	2	2	1	1	2	1	1	2	1	2	2	1	1	2	1	1	1	2	2	1	1	2	1	1	2	1	1	2	2	1	2	1	2	2	2	1
1	2	1	1	1	1	2	1	1	1	1	2	1	1	2	1	1	1	1	1	2	1	1	2	2	2	1	2	1	1	1	2	2	1	2	2	2	1	1	2	1	1	1	1	2	1	1	1	2	2
2	2	1	2	1	2	2	1	2	1	2	1	1	1	2	2	1	1	2	1	1	1	1	2	2	2	1	2	1	1	2	2	2	1	1	2	1	1	1	2	1	2	1	1	1	1	1	1	1	2
2	1	1	1	1	1	1	1	1	1	1	2	1	1	1	1	1	1	1	1	1	1	1	2	2	1	1	1	1	2	2	2	1	1	1	1	2	2	2	1	1	2	1	1	2	2	2	1	1	1
2	2	1	2	2	1	2	1	1	1	2	1	1	2	2	1	1	2	1	1	1	2	1	2	2	2	2	2	1	2	2	2	2	1	1	1	2	1	2	2	2	2	2	2	2	2	2	2	2	2
1	2	1	2	1	2	2	1	1	1	2	2	2	2	2	2	1	1	1	1	2	1	1	2	1	2	2	2	1	2	1	2	2	1	2	2	2	2	2	2	2	2	1	1	2	2	2	2	2	2
2	2	1	2	2	2	2	1	1	1	2	2	2	1	1	2	1	2	2	1	1	1	1	2	1	2	2	2	1	1	1	2	2	1	1	2	2	2	1	1	2	2	2	2	2	2	2	2	2	2
2	2	1	2	1	1	2	1	2	1	2	2	2	1	1	2	1	1	2	1	2	1	1	2	2	2	1	2	1	1	1	2	1	1	1	2	1	1	1	2	2	2	1	2	1	2	2	1	1	2
2	2	1	2	2	2	2	1	1	1	2	1	2	1	2	2	1	1	2	1	1	2	1	2	2	2	1	2	1	1	1	2	2	1	1	2	1	1	1	1	1	2	1	1	1	1	1	1	1	1
2	2	1	2	2	2	2	1	1	1	2	1	2	1	2	2	1	1	2	1	1	1	1	2	1	2	1	2	1	1	1	2	2	1	1	2	2	2	1	2	1	2	2	1	2	1	1	2	1	1
2	2	1	2	1	2	2	1	2	1	2	2	2	1	2	2	1	1	2	1	1	1	1	2	2	2	2	2	2	1	1	2	2	1	1	2	2	2	1	2	2	2	2	2	2	2	2	2	2	2
1	2	1	2	1	2	2	1	1	1	2	1	2	1	2	1	1	1	2	1	1	1	1	2	2	2	1	2	1	1	1	2	2	1	1	2	2	2	1	1	1	2	1	1	2	1	1	1	2	2
1	2	1	2	2	1	2	1	2	1	1	2	2	1	1	1	2	1	2	1	2	1	2	2	2	2	2	2	1	2	2	2	2	1	2	2	2	2	2	2	2	2	2	2	2	2	2	2	2	2
2	2	1	2	1	2	2	1	1	1	2	1	2	2	2	2	1	1	2	1	1	1	1	2	2	2	1	2	1	1	1	2	2	1	1	2	1	1	1	2	1	2	1	1	2	1	1	2	2	2
2	1	1	2	1	2	2	1	2	1	2	1	2	1	2	1	1	1	2	1	1	1	1	2	2	2	1	2	1	1	1	2	2	1	1	2	1	1	1	2	2	2	2	1	2	2	2	2	2	2
2	2	1	2	1	2	2	1	1	1	2	1	2	1	2	2	1	1	2	1	1	1	1	2	2	2	1	2	1	1	1	2	2	1	1	2	1	1	1	1	1	2	1	1	2	1	1	2	1	2
2	2	1	2	2	2	1	1	2	1	2	2	2	2	2	2	1	1	2	2	1	1	1	2	2	2	1	2	1	2	2	2	2	1	1	1	2	1	1	1	2	2	1	1	2	1	1	2	2	2
2	2	1	2	1	2	2	1	2	1	2	1	2	2	2	1	1	1	2	2	1	1	1	2	2	2	2	2	1	1	1	1	2	1	1	2	2	1	1	1	2	2	1	1	1	1	1	1	1	1
[truncated: 56 more columns]
