# Supplementary material for: Development and validation of a questionnaire assessing pharmacists' knowledge and practice towards antimicrobial stewardship in oncology care
Source: PLoS One. 2025 May 23;20(5):e0321551. doi: 10.1371/journal.pone.0321551 (PMC12101630; doi:10.1371/journal.pone.0321551)
Supplement: S2 File — (ZIP) [file pone.0321551.s002.zip › Respond.xlsx]

## Sheet: Question 1
Development and Validation of a Questionnaire Assessing Pharmacists' Knowledge and Practice towards Antimicrobial Stewardship in Oncology Care
Do you agree to participate in this study?
Answer Choices	Responses
Yes	0.9811	52
No	0.0189	1
	Answered	53
	Skipped	0

## Sheet: Question 2
Development and Validation of a Questionnaire Assessing Pharmacists' Knowledge and Practice towards Antimicrobial Stewardship in Oncology Care
Age
Answered	52
Skipped	1

## Sheet: Question 3
Development and Validation of a Questionnaire Assessing Pharmacists' Knowledge and Practice towards Antimicrobial Stewardship in Oncology Care
Gender
Answer Choices	Responses
Male	0.3654	19
Female	0.6346	33
	Answered	52
	Skipped	1

## Sheet: Question 4
Development and Validation of a Questionnaire Assessing Pharmacists' Knowledge and Practice towards Antimicrobial Stewardship in Oncology Care
My qualification in pharmacy is ____.
Answer Choices	Responses
Bachelor's degree	0.75	39
Master degree	0.2308	12
PhD	0	0
Other (please specify)	0.0192	1
	Answered	52
	Skipped	1

## Sheet: Question 5
Development and Validation of a Questionnaire Assessing Pharmacists' Knowledge and Practice towards Antimicrobial Stewardship in Oncology Care
I graduated from a ____ university.
Answer Choices	Responses
Government	0.4038	21
Private	0.5962	31
	Answered	52
	Skipped	1

## Sheet: Question 6
Development and Validation of a Questionnaire Assessing Pharmacists' Knowledge and Practice towards Antimicrobial Stewardship in Oncology Care
I am a _____ pharmacist.
Answer Choices	Responses
Provisionally registered	0.0577	3
Fully registered	0.9423	49
	Answered	52
	Skipped	1

## Sheet: Question 7
Development and Validation of a Questionnaire Assessing Pharmacists' Knowledge and Practice towards Antimicrobial Stewardship in Oncology Care
I have been working as a pharmacist for _____ years.
Answered	52
Skipped	1

## Sheet: Question 8
Development and Validation of a Questionnaire Assessing Pharmacists' Knowledge and Practice towards Antimicrobial Stewardship in Oncology Care
I’m currently working as a ____ pharmacist.
Answer Choices	Responses
Ward	0.2115	11
Outpatient	0.1731	9
Inpatient	0.4231	22
Other (please specify)	0.1923	10
	Answered	52
	Skipped	1

## Sheet: Question 9
Development and Validation of a Questionnaire Assessing Pharmacists' Knowledge and Practice towards Antimicrobial Stewardship in Oncology Care
Antimicrobial stewardship (AMS) is associated with increased mortality rate, morbidity rate and healthcare cost.
Answer Choices	Responses
Yes	0.4231	22
No	0.4423	23
Unsure	0.1346	7
	Answered	52
	Skipped	1

## Sheet: Question 10
Development and Validation of a Questionnaire Assessing Pharmacists' Knowledge and Practice towards Antimicrobial Stewardship in Oncology Care
AMS in oncology only involves pharmacists.
Answer Choices	Responses
Yes	0.3077	16
No	0.5769	30
Unsure	0.1154	6
	Answered	52
	Skipped	1

[truncated: 104 more sheets: Question 11, Question 12, Question 13, Question 14, Question 15, Question 16, Question 17, Question 18, Question 19, Question 20, Question 21, Question 22, Question 23, Question 24, Question 25, Question 26, Question 27, Question 28, Question 29, Question 30 …]
